# Supplementary material for: Active Transport of Lignin Precursors into Membrane Vesicles from Lignifying Tissues of Bamboo
Source: Plants (Basel). 2021 Oct 20;10(11):2237. doi: 10.3390/plants10112237 (PMC8620782; doi:10.3390/plants10112237)
Supplement: Supplementary file 1 [file plants-10-02237-s001.zip]

Archive with 1 entries (1 files):
- plants-1383229-supdone.pdf
